# Supplementary material for: Duplex One-Step RT-qPCR Assays for Simultaneous Detection of Genomic and Subgenomic RNAs of SARS-CoV-2 Variants
Source: Viruses. 2022 May 17;14(5):1066. doi: 10.3390/v14051066 (PMC9143037; doi:10.3390/v14051066)
Supplement: Supplementary file 1 [file viruses-14-01066-s001.zip]

Archive with 11 entries (10 files):
- Sup/
- Sup/Sup Figure S1.tif
- Sup/Sup Figure S2.tif
- Sup/Sup Figure S3.tif
- Sup/Sup Figure S4.tif
- Sup/Sup Figure S5.tif
- Sup/Sup Figure S6.tif
- Sup/Supplemental Table S1.pdf
- Sup/Supplemental Table S2.pdf
- Sup/Supplemental Table S3.pdf
- Sup/Supplemental Table S4.pdf
